# Supplementary material for: Computational Investigation of Selected Spike Protein Mutations in SARS-CoV-2: Delta, Omicron, and Some Circulating Subvariants
Source: Pathogens. 2023 Dec 21;13(1):10. doi: 10.3390/pathogens13010010 (PMC10820870; doi:10.3390/pathogens13010010)
Supplement: Supplementary file 1 [file pathogens-13-00010-s001.zip]

Archive with 1 entries (1 files):
- pathogens-2697736-supplementary.pdf
